# Supplementary material for: Current Evidence from Animal Models on Molecular Changes Underlying Antidepressant Effects of Psychobiotics
Source: Pharmaceutics. 2026 Jan 22;18(1):140. doi: 10.3390/pharmaceutics18010140 (PMC12844937; doi:10.3390/pharmaceutics18010140)
Supplement: Supplementary file 1 [file pharmaceutics-18-00140-s001.zip]

Archive with 1 entries (1 files):
- pharmaceutics-4047925-supplementary.pdf
